# Supplementary material for: Rapid Fabrication by Digital Light Processing 3D Printing of a SlipChip with Movable Ports for Local Delivery to Ex Vivo Organ Cultures
Source: Micromachines (Basel). 2021 Aug 20;12(8):993. doi: 10.3390/mi12080993 (PMC8399530; doi:10.3390/mi12080993)
Supplement: Supplementary file 1 [file micromachines-12-00993-s001.zip]

Archive with 1 entries (1 files):
- micromachines-1322171-supplementary.pdf
